# Supplementary material for: AI-based design of a nuclear reactor core
Source: Sci Rep. 2021 Oct 4;11:19646. doi: 10.1038/s41598-021-98037-1 (PMC8490470; doi:10.1038/s41598-021-98037-1)
Supplement: Supplementary file 1 — Supplementary Information. [file 41598_2021_98037_MOESM1_ESM.zip]

Archive with 13 entries (12 files):
- Outer Loop Detail.docx
- __MACOSX/._Outer Loop Detail.docx
- code/
- code/p90_sample_gen_nl.m
- __MACOSX/code/._p90_sample_gen_nl.m
- code/GP_opt.m
- __MACOSX/code/._GP_opt.m
- code/FRP90_MPI_Search.f90
- __MACOSX/code/._FRP90_MPI_Search.f90
- code/readme.txt
- __MACOSX/code/._readme.txt
- code/lhsu.m
- __MACOSX/code/._lhsu.m
