# Supplementary material for: AI-based design of a nuclear reactor core
Source: Sci Rep. 2021 Oct 4;11:19646. doi: 10.1038/s41598-021-98037-1 (PMC8490470; doi:10.1038/s41598-021-98037-1)
Supplement: Supplementary file 1 — Supplementary Information. [file 41598_2021_98037_MOESM1_ESM.zip › code/p90_sample_gen_nl.m]

% Generate Samples for testing Vertical and Horizonatal Reactor Opt %
close all
clear all
clc

%% Input Parameters %%
Nsamp_core= 100;
Prange_min = [.25*ones(1,81) 1.9*ones(1,9)];
Prange_max = [1.8*ones(1,81) 2.3*ones(1,9)];
Prange = [Prange_min; Prange_max];


%% Generate Output %%
test_sample = lhsu(Prange_min,Prange_max,Nsamp_core);


test_sample = test_sample';
fileID = fopen('P90_SUMMIT_nl.txt','w');
fprintf(fileID,'%12.8f\n',test_sample(:));
fclose(fileID);
