# Supplementary material for: AI-based design of a nuclear reactor core
Source: Sci Rep. 2021 Oct 4;11:19646. doi: 10.1038/s41598-021-98037-1 (PMC8490470; doi:10.1038/s41598-021-98037-1)
Supplement: Supplementary file 1 — Supplementary Information. [file 41598_2021_98037_MOESM1_ESM.zip › code/GP_opt.m]

%% Use GP to determine new optimization bounding box %%

close all
clear all
clc

%% Define kernel function
rbf = @(ep,r) exp(-(ep*r).^2);

ep_co = 0.5;sigma_co = 1e-2;
n_opt_rounds = 25;

%% input information %%
dim = 90;
Nsamp_core= 100;

design_points = reshape(dlmread('P90_SUMMIT_nl.txt'),dim,Nsamp_core)';
design_loss = dlmread('P90_out.txt');

%% Input Prange %%
Prange_min = [.25*ones(1,81) 1.9*ones(1,9)];
Prange_max = [1.8*ones(1,81) 2.3*ones(1,9)];
Prange = [Prange_min; Prange_max];


DM = zeros(Nsamp_core);
for j=1:Nsamp_core
    DM(:,j) = sqrt(sum((design_points-repmat(design_points(j,:),Nsamp_core,1)).^2,2));
end

A = rbf(ep_co,DM);
Ae = A+sigma_co^2*eye(Nsamp_core);
invA = pinv(Ae);
co_GP = invA*design_loss;


%% Find Minimum Design %%

min_L_sp = A*co_GP;
[gbest, org_ind] = min(min_L_sp);

min_dp = design_points(org_ind,:);
sd_r = (Prange(2,:)-Prange(1,:))/256;

for jrd = 1:n_opt_rounds;
    for jcdim=1:dim
        did_move = 0;
        
        design_points_sp = min_dp;
        design_points_sp(jcdim)=min(design_points_sp(jcdim)+sd_r(jcdim),Prange(2,jcdim));
        
        
        DM_sp = zeros(1,n_points);
        for j=1:n_points
            DM_sp(:,j) = sqrt(sum((design_points_sp-design_points(j,:)).^2));
        end
        A_sp = rbf(ep_co,DM_sp);
        min_L_sp =  A_sp*co_GP;
        
        if min_L_sp < gbest
            gbest = min_L_sp;
            did_move = 1;
            min_dp = design_points_sp;
        end

        design_points_sp = min_dp;
        design_points_sp(jcdim)=max(design_points_sp(jcdim)-sd_r(jcdim),Prange(1,jcdim));
        
        
        DM_sp = zeros(1,n_points);
        for j=1:n_points
            DM_sp(:,j) = sqrt(sum((design_points_sp-design_points(j,:)).^2));
        end
        A_sp = rbf(ep_co,DM_sp);
        min_L_sp =  A_sp*co_GP;
        
        if min_L_sp < gbest
            gbest = min_L_sp;
            did_move = 1;
            min_dp = design_points_sp;
        end
        
        
        if did_move  == 1
            sd_r(jcdim) = 1.25*sd_r(jcdim);
        else
            sd_r(jcdim) = 0.75*sd_r(jcdim);
        end
    end
end


Prange_new = [min_dp-(Prange(2,:)-Prange(1,:))/4;min_dp+(Prange(2,:)-Prange(1,:))/4];
