# Supplementary material for: AI-based design of a nuclear reactor core
Source: Sci Rep. 2021 Oct 4;11:19646. doi: 10.1038/s41598-021-98037-1 (PMC8490470; doi:10.1038/s41598-021-98037-1)
Supplement: Supplementary file 1 — Supplementary Information. [file 41598_2021_98037_MOESM1_ESM.zip › code/FRP90_MPI_Search.f90]

!*****************************************************************************************************************
!  Simulation program for full reactor on SUMMIT
!
! login 
! > ssh 2ya@summit.olcf.ornl.gov
! data transfer 
! > 2ya@summit.olcf.ornl.gov
! interactive session 
! > bsub -Is -q debug -P NPH136 -nnodes 1 -W 2:00 $SHELL 
! environment
! > module load cuda
! > module load pgi
! > module unload xalt
! > cd /gpfs/alpine/scratch/2ya/nph136/
! compile
! > mpif90 -fast -ta=tesla -Mcudalib=cusparse,cufft -Mcuda -o FRP90_MPI_Search FRP90_MPI_Search.f90
! run
! > jsrun -n6 -a1 -g1 -c1 -d packed -l GPU-CPU ./FRP90_MPI_Search
!
! List all jobs
! bjobs -a
! Kill job
! bkill jobid
!
!****************************************************************************************************************


module parm_module   

	!********************************************
	!
	!  Declare common variables and parameters.
	!
	!********************************************
	                
	real, parameter :: pi = 3.1415926535897932_8
	integer, parameter :: STD_Unit = 6
	integer, parameter :: root=0
	integer, parameter :: Nx = 1024
	integer, parameter :: Ny = 1024
	integer, parameter :: Nz = 64
	integer, parameter :: Nsamp_n = 6
	integer, parameter :: Nsamp_therm = 7
	integer, parameter :: Nparm = 90
	integer, parameter :: N_rings = 9 
	integer, parameter :: r_res = 2 
	integer, parameter :: Nsamp_core = 100
	integer :: jr, jc, jx, jy, jz, cind, Nc
	integer :: rc_all(3*N_rings*(N_rings+1))
	real, parameter :: t0= 350.0, r_reactor = 0.5, r_assembly = 0.025, H = 0.8
	real :: neutronics_parm(Nsamp_n), thermo_parm(Nsamp_therm), parm(Nparm) 
	real :: x_p(Nx), y_p(Ny), z_p(Nz), send_vec(Nparm+1), rec_vec(Nparm+1)
	real :: xc_all(3*N_rings*(N_rings+1)), yc_all(3*N_rings*(N_rings+1)) 
	real :: pv_fuel(Nx/2,Ny/2,Nz/2),pv_hole(Nx/2,Ny/2,Nz/2)
	real :: pv_reactor_slice(Nx/2,Ny/2), pv_mod(Nx/2,Ny/2,Nz/2)
	real :: sa_hole(Nx/2,Ny/2,Nz/2),sa_reactor(Nx/2,Ny/2,Nz/2)
	real :: x_p_r(2*r_res+1,2*r_res+1),y_p_r(2*r_res+1,2*r_res+1)
	real :: x_p_sa(2*r_res+3,2*r_res+3),y_p_sa(2*r_res+3,2*r_res+3)
	real :: thermo_hs(Nx/2,Ny/2,Nz/2)
	real :: mu,temp_loss,tol_n, tol_t, eps
	real :: dx,dy,dz,start_time,stop_time

	
end module
 


program main
	!****************************************************************************
	!
	!  MAIN is the main program for Neutronics and Thermo-Hydraulics Emulation.
	!
	!****************************************************************************

	use parm_module
	use mpi
	
	implicit none
	
	character(MPI_MAX_PROCESSOR_NAME) hostname
	integer numtasks, nprocs, rank, request_node_id, job_id, tag 
	integer :: ierr,jlist,kill_int,st_int
	integer status(MPI_STATUS_SIZE)
	real, allocatable :: core_param(:,:)
	
	
	! initialize MPI
	call MPI_INIT(ierr)

	! get number of tasks
	call MPI_COMM_SIZE(MPI_COMM_WORLD, numtasks, ierr)

	! get my rank
	call MPI_COMM_RANK(MPI_COMM_WORLD, rank, ierr)

	! this one is obvious
	call MPI_GET_PROCESSOR_NAME(hostname, nprocs, ierr)

	if (rank == root) then
		allocate(core_param(Nparm,Nsamp_core))
		
		open (10,file='P90_SUMMIT_nl.txt',form='formatted')
		do jc = 1,Nsamp_core
			do jr = 1,Nparm
				read (10,*) core_param(jr,jc)
				core_param(jr,jc) = core_param(jr,jc)/100.0
			end do
		end do
		close(10)
		
		
	end if
	
	
	if (nprocs .EQ. 1) then
		write(*,*),"Doing nothing, nproc must be greater than 2 for simple master-slave load balancing"
	else
		if (rank == root) then
			call flush(STD_Unit) 
			st_int = 31
			do jlist = st_int,st_int+9
				call MPI_Recv ( request_node_id, 1, MPI_INTEGER, MPI_ANY_SOURCE, MPI_ANY_TAG,MPI_COMM_WORLD, status, ierr )
				tag = 2
				send_vec = jlist*1.0
				send_vec(2:Nparm+1) = core_param(:,jlist)
				call MPI_Send (send_vec, Nparm+1, MPI_REAL, request_node_id, tag, MPI_COMM_WORLD, ierr )
			enddo
			do jlist = 1,nprocs-1
				call MPI_Recv ( request_node_id, 1, MPI_INTEGER, MPI_ANY_SOURCE, MPI_ANY_TAG,MPI_COMM_WORLD, status, ierr )
				tag = 2
				send_vec = -1.0
				call MPI_Send ( send_vec, Nparm+1, MPI_REAL, request_node_id, tag, MPI_COMM_WORLD, ierr )
			enddo
		else
			kill_int = 1
			!write(*,*),rank,kill_int
			!call flush(STD_Unit) 
			do while (kill_int > 0.0)
				tag = 1
				call MPI_Send ( rank, 1, MPI_INTEGER, root, tag, MPI_COMM_WORLD, ierr )
				tag = 2
				call MPI_Recv ( rec_vec, Nparm+1, MPI_REAL, root, tag,MPI_COMM_WORLD, status, ierr )
				if (rec_vec(1) > 0.0) then
					
					parm = rec_vec(2:Nparm+1)
					call Define_var_intial()
					call GetPartialVolume()
					call emulate_neutronics()
					call emulate_thermo()
					write(*,*),rec_vec(1),sqrt(mu),temp_loss
					call flush(STD_Unit)
				else
					kill_int = 0
				endif
			enddo
		endif
	endif
	

	if (rank == root) then
		deallocate(core_param)
	end if 
	
	! done with MPI
	call MPI_FINALIZE(ierr) 
	
end program


subroutine Define_var_intial()  
	
	!****************************************************************************
	!
	!  Define initial variables for Neutronics and Thermo-Hydraulics Emulation.
	!
	!****************************************************************************
	
	use parm_module
	
	implicit none
	
	integer :: uls_ind(6*N_rings), urs_ind(6*N_rings), dls_ind(6*N_rings)
	integer :: drs_ind(6*N_rings), lls_ind(6*N_rings), rrs_ind(6*N_rings)
	integer :: jt, st_ind
	real :: ah, rs, xc, yc, uls(2), urs(2), dls(2), drs(2), lls(2), rrs(2) 
	
	
	
	! Define neutronics emulation parameters
	neutronics_parm(1) = 9.6
	neutronics_parm(2) = 150.6
	neutronics_parm(3) = 1.86
	neutronics_parm(4) = 1.86
	neutronics_parm(5) = 1.71e-3
	neutronics_parm(6) = 0.16

	
	! Define thermo-hydraulics emulation parameters
	thermo_parm(1) = 1.3e-2
	thermo_parm(2) = 1.85e-8
	thermo_parm(3) = 8.75e-8
	thermo_parm(4) = 3.0e-1
	thermo_parm(5) = 7.54
	thermo_parm(6) = 1.0
	thermo_parm(7) = 1.5e3
	
	! Define parameters for partial volume geometry
	tol_n = 0.5 
	tol_t = 0.5
	
	eps = epsilon(1.0)
	
	do jx=1,Nx
		x_p(jx) = r_reactor*(2.0*(jx-Nx/4-1.0)/(Nx/2.0-1)-1)
	end do
	
	do jy=1,Ny
		y_p(jy) = r_reactor*(2.0*(jy-Ny/4-1.0)/(Ny/2.0-1)-1)
	end do
	
	do jz=1,Nz
		z_p(jz) = H*(jz-Nz/4-1.0)/(Nz/2.0-1)
	end do
	
	dx = x_p(2)-x_p(1)
	dy = y_p(2)-y_p(1)
	dz = z_p(2)-z_p(1)
	
	ah = (r_assembly*2/sqrt(3.0))*sin(pi/6)
	rs = (r_assembly*2/sqrt(3.0))
	uls(1) = -r_assembly 
	uls(2) = ah+rs
	urs(1) = r_assembly 
	urs(2) = ah+rs
	dls(1) = -r_assembly 
	dls(2) = -(ah+rs)
	drs(1) = r_assembly 
	drs(2) = -(ah+rs)
	lls(1) = -2*r_assembly 
	lls(2) = 0
	rrs(1) = 2*r_assembly 
	rrs(2) = 0
	
	cind = 1
	do jr = 1,N_rings
		Nc = 6*jr
		uls_ind(:) = 0
		urs_ind(:) = 0
		dls_ind(:) = 0
		drs_ind(:) = 0
		lls_ind(:) = 0
		rrs_ind(:) = 0
		if (jr == 1) then
			uls_ind(2) = 1
			lls_ind(3) = 1
			dls_ind(4) = 1
			drs_ind(5) = 1
			rrs_ind(6) = 1
		else
			st_ind = 2
			do jt = st_ind,st_ind+jr-1
				uls_ind(jt) = 1
			end do 
			st_ind = st_ind+jr
			do jt = st_ind,st_ind+jr-1
				lls_ind(jt) = 1
			end do 
			st_ind = st_ind+jr
			do jt = st_ind,st_ind+jr-1
				dls_ind(jt) = 1
			end do 
			st_ind = st_ind+jr
			do jt = st_ind,st_ind+jr-1
				drs_ind(jt) = 1
			end do 
			st_ind = st_ind+jr
			do jt = st_ind,st_ind+jr-1
				rrs_ind(jt) = 1
			end do 
			st_ind = st_ind+jr
			do jt = st_ind,Nc
				urs_ind(jt) = 1
			end do 
		end if
		do jc = 1,Nc
			
			if (jc == 1) then
				xc = 2*jr*r_assembly
				yc = 0.0
			else
				xc = xc+uls(1)*uls_ind(jc)+urs(1)*urs_ind(jc) &
					+dls(1)*dls_ind(jc)+drs(1)*drs_ind(jc) & 
					+lls(1)*lls_ind(jc)+rrs(1)*rrs_ind(jc)
				yc = yc+uls(2)*uls_ind(jc)+urs(2)*urs_ind(jc) &
					+dls(2)*dls_ind(jc)+drs(2)*drs_ind(jc) &
					+lls(2)*lls_ind(jc)+rrs(2)*rrs_ind(jc)
			end if
			rc_all(cind) = jr
			xc_all(cind) = xc
			yc_all(cind) = yc
			cind = cind+1
		end do
	end do
	
	do jx = 1,2*r_res+1
		do jy = 1,2*r_res+1
			x_p_r(jx,jy) = (jx-r_res-1.0)*dx/(2*r_res+1.0)
			y_p_r(jx,jy) = (jy-r_res-1.0)*dy/(2*r_res+1.0)
		end do
	end do
	
	do jx = 1,2*r_res+3
		do jy = 1,2*r_res+3
			x_p_sa(jx,jy) = (jx-r_res-2.0)*dx/(2*r_res+1.0)
			y_p_sa(jx,jy) = (jy-r_res-2.0)*dy/(2*r_res+1.0)
		end do
	end do

end subroutine	

subroutine GetPartialVolume()  
	
	!**********************************************
	!
	! Generat partial volume maps for emulation.
	!
	!***********************************************
	
	use parm_module
	
	implicit none
	
	integer :: min_ind(1), min_loc(Nx/2,Ny/2)
	integer :: jrx, jry,cj
	real :: r_dis(2*r_res+1,2*r_res+1),sa_dis(2*r_res+3,2*r_res+3)
	real :: add_sa, sa_count,cparm,wparm,cjz
	
	
	do jx=1,Nx/2
		do jy=1,Ny/2
			min_ind = minloc((xc_all-x_p(Nx/4+jx))**2+(yc_all-y_p(Ny/4+jy))**2)
			min_loc(jx,jy) = min_ind(1)
		end do
	end do

	
	
	
	do jx=1,Nx/2
		do jy=1,Ny/2
			pv_reactor_slice(jx,jy) = count(sqrt((x_p(Nx/4+jx)-x_p_r)**2 &
				+(y_p(Ny/4+jy)-y_p_r)**2)<=r_reactor)/(2*r_res+1.0)**2	
				
			r_dis = sqrt((xc_all(min_loc(jx,jy))-x_p(Nx/4+jx)-x_p_r)**2 &
				+(yc_all(min_loc(jx,jy))-y_p(Ny/4+jy)-y_p_r)**2)	
			pv_fuel(jx,jy,:) = count(r_dis<=parm(81+rc_all(min_loc(jx,jy))))/(2*r_res+1.0)**2
				
			do jz=1,Nz/2
				cjz = 1.0+8*z_p(Nz/4+jz)/H
				cj = floor(cjz)
				if (cj==9) then
					cparm = parm(9*rc_all(min_loc(jx,jy)))
				else
					wparm = cjz-cj
					cparm = wparm*parm(9*(rc_all(min_loc(jx,jy))-1)+cj+1)+(1.0-wparm)*parm(9*(rc_all(min_loc(jx,jy))-1)+cj)
				end if
				pv_hole(jx,jy,jz) = count(r_dis<=cparm)/(2*r_res+1.0)**2
			end do
		end do
	end do
	

	do jx=1,Nx/2
		do jy=1,Ny/2
			sa_dis = sqrt((x_p(Nx/4+jx)-x_p_sa)**2+(y_p(Ny/4+jy)-y_p_sa)**2)
			sa_count = 0
			do jrx = 1,2*r_res+1
				do jry = 1,2*r_res+1
					add_sa =0
					if (sa_dis(jrx+1,jry+1)<=r_reactor) then
						if (sa_dis(jrx+2,jry+1)>r_reactor) then
							add_sa = 1
						endif
						if (sa_dis(jrx,jry+1)>r_reactor) then
							add_sa = 1
						endif
						if (sa_dis(jrx+1,jry+2)>r_reactor) then
							add_sa = 1
						endif
						if (sa_dis(jrx+1,jry)>r_reactor) then
							add_sa = 1
						endif
					endif
					sa_count = sa_count+add_sa
				end do
			end do
			sa_reactor(jx,jy,:) = sa_count/(2*r_res+1.0)**2	
			
			do jz=1,Nz/2
				

				sa_dis = sqrt((xc_all(min_loc(jx,jy))-x_p(Nx/4+jx)-x_p_sa)**2 &
					+(yc_all(min_loc(jx,jy))-y_p(Ny/4+jy)-y_p_sa)**2)
					
					
				cjz = 1.0+8*z_p(Nz/4+jz)/H
				cj = floor(cjz)
				if (cj==9) then
					cparm = parm(9*(rc_all(min_loc(jx,jy))-1)+cj)
				else
					wparm = cjz-cj
					cparm = wparm*parm(9*(rc_all(min_loc(jx,jy))-1)+cj+1)+(1.0-wparm)*parm(9*(rc_all(min_loc(jx,jy))-1)+cj)
				end if	
		 
				sa_count = 0
				do jrx = 1,2*r_res+1
					do jry = 1,2*r_res+1
						add_sa =0
						if (sa_dis(jrx+1,jry+1)<=cparm) then
							if (sa_dis(jrx+2,jry+1)>cparm) then
								add_sa = 1
							endif
							if (sa_dis(jrx,jry+1)>cparm) then
								add_sa = 1
							endif
							if (sa_dis(jrx+1,jry+2)>cparm) then
								add_sa = 1
							endif
							if (sa_dis(jrx+1,jry)>cparm) then
								add_sa = 1
							endif
						endif
						sa_count = sa_count+add_sa
					end do
				end do
				sa_hole(jx,jy,jz) = sa_count/(2*r_res+1.0)**2	
			end do
		end do
	end do
	
	do jz=1,Nz/2
		pv_mod(:,:,jz) = pv_reactor_slice - pv_fuel(:,:,jz)
	end do
	pv_fuel = pv_fuel-pv_hole
	

end subroutine


subroutine emulate_neutronics()

	!****************************************************************************
	!
	!  Emulate neutronics for core.
	!
	!****************************************************************************

	use parm_module
    use cufft
    use openacc

	implicit none

	integer :: fftshift_indX(Nx),fftshift_indY(Ny),fftshift_indZ(Nz)
	integer :: jit,Nr,Nr_act,iplanF,iplanB,ierr
	real :: alpha_gk,alpha_gk_mod,C_mod,C,C_reflect,Ap
	real :: tmpr,cerr,z_pm,xc,yc,zc,rc,thetac
    complex, allocatable  :: gk_fft(:,:,:), gk_mod_fft(:,:,:), tmp1_fft(:,:,:), tmp2_fft(:,:,:)
    real, allocatable     :: gk(:,:,:), gk_mod(:,:,:), bk(:,:,:), bk1(:,:,:)
	real, allocatable     :: fuel_NF(:,:,:), ref_NF(:,:,:), mod_NF(:,:,:), ref_BC(:,:,:)
	real, allocatable     :: dx_ref(:),dy_ref(:)
	integer, allocatable  :: ind_x(:),ind_y(:),ind_xr(:),ind_yr(:)


	alpha_gk = neutronics_parm(1)
	alpha_gk_mod = neutronics_parm(2)
	C_mod = neutronics_parm(3)
	C = neutronics_parm(4)
	C_reflect = neutronics_parm(5)
	Ap = neutronics_parm(6)

	Nr = sum(floor(pv_reactor_slice+eps))

    do jx = 1,Nx/2
    	fftshift_indX(jx) = Nx/2+jx
    	fftshift_indX(Nx/2+jx) = jx
    end do

    do jy = 1,Ny/2
    	fftshift_indY(jy) = Ny/2+jy
    	fftshift_indY(Ny/2+jy) = jy
    end do

    do jz = 1,Nz/2
    	fftshift_indZ(jz) = Nz/2+jz
    	fftshift_indZ(Nz/2+jz) = jz
    end do

	allocate(gk_fft(Nx,Ny,Nz),gk_mod_fft(Nx,Ny,Nz),tmp1_fft(Nx,Ny,Nz),tmp2_fft(Nx,Ny,Nz))
	allocate(gk(Nx,Ny,Nz),gk_mod(Nx,Ny,Nz),bk(Nx,Ny,Nz),bk1(Nx,Ny,Nz))
	allocate(fuel_NF(Nx,Ny,Nz),ref_NF(Nx,Ny,Nz),mod_NF(Nx,Ny,Nz),ref_BC(Nx,Ny,Nz))
	allocate(dx_ref(Nr),dy_ref(Nr))
	allocate(ind_x(Nr),ind_y(Nr),ind_xr(Nr),ind_yr(Nr))


	Nr_act = 0

	do jy = 1,Ny/2
		do jx = 1,Nx/2
			if (floor(pv_reactor_slice(jx,jy)+eps)>eps) then
				rc = 2*r_reactor-sqrt(x_p(jx+Nx/4)**2+y_p(jy+Ny/4)**2)
				thetac = atan2(y_p(jy+Ny/4),x_p(jx+Nx/4))
				xc = rc*cos(thetac)/dx + Nx/2+1/2
				yc = rc*sin(thetac)/dy + Ny/2+1/2
				if ((floor(xc)>0).AND.(floor(yc)>0)) then
					if ((floor(xc)<Nx).AND.(floor(yc)<Ny)) then
						Nr_act = Nr_act+1
						ind_x(Nr_act) = jx
						ind_y(Nr_act) = jy
						ind_xr(Nr_act) = floor(xc)
						ind_yr(Nr_act) = floor(yc)
						dx_ref(Nr_act) = xc-floor(xc)
						dy_ref(Nr_act) = yc-floor(yc)
					end if
				end if
			end if
		end do
	end do


	z_pm = sum(z_p)/Nz

	do jz = 1,Nz
		zc = z_p(jz)-z_pm-dz/2.0
		do jy = 1,Ny
			yc = y_p(jy)-dy/2.0
			do jx = 1,Nx
				xc = x_p(jx)-dx/2.0
				tmpr = (xc**2+yc**2+zc**2)
				gk(jx,jy,jz) = exp(-(alpha_gk**2)*tmpr)
				gk_mod(jx,jy,jz) = exp(-(alpha_gk_mod**2)*tmpr)
			end do
		end do
	end do

	gk = gk(fftshift_indX,fftshift_indY,fftshift_indZ)
	gk_mod = gk_mod(fftshift_indX,fftshift_indY,fftshift_indZ)

 	gk = gk/(sum(gk)*Nx*Ny*Nz)
 	gk_mod = gk_mod/(sum(gk_mod)*Nx*Ny*Nz)
	bk = 0
	bk(Nx/4+1:3*Nx/4,Ny/4+1:3*Ny/4,Nz/4+1:3*Nz/4) = pv_fuel


    ierr = cufftPlan3D(iplanF, Nz, Ny, Nx, CUFFT_R2C)
	ierr = cufftSetStream(iplanF,acc_get_cuda_stream(acc_async_sync))
    ierr = cufftPlan3D(iplanB, Nz, Ny, Nx, CUFFT_C2R)
    ierr = cufftSetStream(iplanB,acc_get_cuda_stream(acc_async_sync))


    !$acc data copy(bk) copyin(gk,gk_mod,pv_fuel,pv_mod,ind_x,ind_y,ind_xr,ind_yr,dx_ref,dy_ref) create(gk_fft,gk_mod_fft,tmp1_fft,tmp2_fft,fuel_NF,ref_NF,mod_NF,ref_BC,bk1)
    !$acc host_data use_device(bk,gk,gk_mod,pv_fuel,pv_mod,ind_x,ind_y,ind_xr,ind_yr,dx_ref,dy_ref,gk_fft,gk_mod_fft,tmp1_fft,tmp2_fft,fuel_NF,ref_NF,mod_NF,ref_BC,bk1)
    ierr = cufftExecR2C(iplanF,gk,gk_fft)
	ierr = cufftExecR2C(iplanF,gk_mod,gk_mod_fft)

	do jit = 1,Nx*Ny*Nz
	    ierr = cufftExecR2C(iplanF,bk,tmp1_fft)
	    !$acc kernels
		tmp2_fft = C*tmp1_fft*gk_fft
		ref_BC = 0
		mod_NF = 0
		ref_NF = 0
		bk1 = 0

	    !$acc end kernels
		ierr = cufftExecC2R(iplanB,tmp2_fft,fuel_NF)
		!$acc kernels
		do jr = 1,Nr_act
			do jz = Nz/4+1,3*Nz/4
				ref_BC(ind_x(jr)+Nx/4,ind_y(jr)+Ny/4,jz) = (1.0-dx_ref(jr))*(1.0-dy_ref(jr))*fuel_NF(ind_xr(jr),ind_yr(jr),jz) &
					+ dx_ref(jr)*(1.0-dy_ref(jr))*fuel_NF(ind_xr(jr)+1,ind_yr(jr),jz) &
					+ (1.0-dx_ref(jr))*dy_ref(jr)*fuel_NF(ind_xr(jr),ind_yr(jr)+1,jz) &
					+ dx_ref(jr)*dy_ref(jr)*fuel_NF(ind_xr(jr)+1,ind_yr(jr)+1,jz)
			end do
		end do

		do jz = Nz/4+1,3*Nz/4
			mod_NF(Nx/4+1:3*Nx/4,Ny/4+1:3*Ny/4,jz) = pv_mod(:,:,jz-Nz/4)*fuel_NF(Nx/4+1:3*Nx/4,Ny/4+1:3*Ny/4,jz)
		end do

		do jz = Nz/4+1,Nz/2
			ref_NF(:,:,jz) = C_reflect*fuel_NF(:,:,Nz/4+2-jz)
			ref_NF(:,:,jz+Nz/4) = C_reflect*fuel_NF(:,:,Nz-jz)
		end do

		!$acc end kernels

		ierr = cufftExecR2C(iplanF,mod_NF,tmp1_fft)
	    !$acc kernels
		tmp2_fft = C_mod*tmp1_fft*gk_mod_fft
		!$acc end kernels
		ierr = cufftExecC2R(iplanB,tmp2_fft,mod_NF)

		!$acc kernels
		do jz = Nz/4+1,3*Nz/4
			bk1(Nx/4+1:3*Nx/4,Ny/4+1:3*Ny/4,jz) = ceiling(pv_fuel(:,:,jz-Nz/4))*(fuel_NF(Nx/4+1:3*Nx/4,Ny/4+1:3*Ny/4,jz) &
				+mod_NF(Nx/4+1:3*Nx/4,Ny/4+1:3*Ny/4,jz)+ref_NF(Nx/4+1:3*Nx/4,Ny/4+1:3*Ny/4,jz) &
				+ref_BC(Nx/4+1:3*Nx/4,Ny/4+1:3*Ny/4,jz)+Ap)
		end do

		tmpr = sum(bk1**2)
		cerr = 0
		do jz = Nz/4+1,3*Nz/4
			cerr = max(cerr,maxval(abs(bk(Nx/4+1:3*Nx/4,Ny/4+1:3*Ny/4,jz)-(Nx*Ny*Nz/tmpr)*bk1(Nx/4+1:3*Nx/4,Ny/4+1:3*Ny/4,jz))))
			bk(Nx/4+1:3*Nx/4,Ny/4+1:3*Ny/4,jz)  = (Nx*Ny*Nz/tmpr)*bk1(Nx/4+1:3*Nx/4,Ny/4+1:3*Ny/4,jz)
		end do
		!$acc end kernels

		if (cerr<tol_n) then
			mu = tmpr/(Nx*Ny*Nz)
			exit
		end if


	end do

    !$acc end host_data
    !$acc end data

	tmpr = sum(bk)

	thermo_hs = bk(Nx/4+1:3*Nx/4,Ny/4+1:3*Ny/4,Nz/4+1:3*Nz/4)/tmpr

	deallocate(gk_fft,gk_mod_fft,tmp1_fft,tmp2_fft)
	deallocate(gk,gk_mod,bk,bk1)
	deallocate(fuel_NF,ref_NF,mod_NF,ref_BC)
	deallocate(dx_ref,dy_ref)
	deallocate(ind_x,ind_y,ind_xr,ind_yr)

end subroutine


subroutine emulate_thermo
	!***********************************
	!
	!  Emulate thermodynamics for core.
	!
	!***********************************

	use parm_module
    use cusparse
    use openacc

	implicit none

	integer :: jit,Nb,Nv,x_indl,x_indr,y_indl,y_indr, sc_ind, jb
	integer :: ierr, sm_ind, spm_ind, nxg, nyg, nzg, col_val, cj
	integer, allocatable :: bd_indx(:),bd_indy(:),bd_indz(:)
	integer, allocatable  :: csrRowPtrA(:), csrColIndA(:)
	integer :: bd_ind_map(Nx*Ny*Nz/8)
	real :: pow_fuel,K_fuel,K_mod,K_cool,HT_c,cool_v,cool_vis,cfl_t
	real :: dt, cerr, normv, Nvs,v_val, alpha,beta, mes_max,mes_min
	real :: cjz, wparm, cparm
	real :: v_coolz(Nx/2,Ny/2,Nz/2),vol_D(Nx/2,Ny/2,Nz/2)
	real, allocatable :: thermo_sol(:),csrValA(:),Dinv(:),ft(:),t_sol(:),p_sol(:)

    type(cusparseHandle) :: hmat
    type(cusparseMatDescr) :: descrA


	pow_fuel = thermo_parm(1)
	K_fuel = thermo_parm(2)
	K_mod = thermo_parm(2)
	K_cool = thermo_parm(3)
	HT_c = thermo_parm(4)
	cool_v = thermo_parm(5)
	cool_vis = thermo_parm(6)
	cfl_t = thermo_parm(7)


    thermo_hs = pow_fuel*thermo_hs/(dx*dy*dz)
	Nb = sum(ceiling(sa_hole/maxval(sa_hole)))
	Nv = sum(ceiling((pv_hole(:,:,2:Nz/2)+sa_hole(:,:,2:Nz/2))/maxval(pv_hole(:,:,2:Nz/2)+sa_hole(:,:,2:Nz/2))))
	dt = cfl_t*min(min(dx,dy),dz)

	allocate(bd_indx(Nb),bd_indy(Nb),bd_indz(Nb))
	allocate(csrRowPtrA(Nx*Ny*Nz/8+Nb+1), csrColIndA(6*Nx*Ny*Nz/8+8*Nb+Nv))
	allocate(thermo_sol(Nx*Ny*Nz/8+Nb),csrValA(6*Nx*Ny*Nz/8+8*Nb+Nv))
	allocate(Dinv(Nx*Ny*Nz/8+Nb),ft(Nx*Ny*Nz/8+Nb),t_sol(Nx*Ny*Nz/8+Nb),p_sol(Nx*Ny*Nz/8+Nb))

	cind = 0
	do jz =1,Nz/2
		do jy =1,Ny/2
			do jx =1,Nx/2
				if (sa_hole(jx,jy,jz)>eps) then
					cind = cind+1
					bd_indx(cind) = jx
					bd_indy(cind) = jy
					bd_indz(cind) = jz
					bd_ind_map(jx+Nx*(jy-1)/2+Nx*Ny*(jz-1)/4) = Nx*Ny*Nz/8+cind
				else
					bd_ind_map(jx+Nx*(jy-1)/2+Nx*Ny*(jz-1)/4) = jx+Nx*(jy-1)/2+Nx*Ny*(jz-1)/4
				end if
			end do
		end do
	end do


	vol_D = -(K_fuel*pv_fuel+K_mod*pv_mod+K_cool*pv_hole)


	normv = maxval(pv_hole+sa_hole)
	v_coolz = 0
    do jz =1,Nz/2
		cjz = 1.0+8*z_p(Nz/4+jz)/H
		cj = floor(cjz)
		do jc = 1,3*N_rings*(N_rings+1)
			
			if (cj==9) then
				cparm = parm(9*(rc_all(jc)-1)+cj)
			else
				wparm = cjz-cj
				cparm = wparm*parm(9*(rc_all(jc)-1)+cj+1)+(1.0-wparm)*parm(9*(rc_all(jc)-1)+cj)
			end if
			
			x_indl = max(floor((xc_all(jc)+r_reactor)/dx-cparm/dx)-1,1)
			x_indr = min(ceiling((xc_all(jc)+r_reactor)/dx+cparm/dx)+1,Nx/2)
			y_indl = max(floor((yc_all(jc)+r_reactor)/dy-cparm/dy)-1,1)
			y_indr = min(ceiling((yc_all(jc)+r_reactor)/dy+cparm/dy)+1,Ny/2)
			Nvs = sum(ceiling((pv_hole(x_indl:x_indr,y_indl:y_indr,jz)+ &
				sa_hole(x_indl:x_indr,y_indl:y_indr,jz))/normv))

			do jx = x_indl,x_indr
				do jy = y_indl,y_indr
					if (pv_hole(jx,jy,jz)+sa_hole(jx,jy,jz)>eps) then
						v_coolz(jx,jy,jz) = dt*cool_v/Nvs
					end if
				end do
			end do
		end do
	end do

	sc_ind = 0
	jb = 0
	do jz =1,Nz/2
		do jy =1,Ny/2
			do jx =1,Nx/2
				nxg = 0
				nyg = 0
				nzg = 0
				!! x-1 !!
				sc_ind = sc_ind+1
				sm_ind = jx+Nx*(jy-1)/2+Nx*Ny*(jz-1)/4
				spm_ind = jx-1+Nx*(jy-1)/2+Nx*Ny*(jz-1)/4
				csrRowPtrA(sm_ind) = sc_ind

				v_val = -dt*(1/dx**2)*vol_D(jx,jy,jz)
				if (pv_fuel(jx,jy,jz)+pv_mod(jx,jy,jz)+sa_hole(jx,jy,jz)>eps) then
					if (jx == 1) then
						v_val = 0
						col_val = sm_ind
					else
						col_val = spm_ind
						if (pv_fuel(jx-1,jy,jz)+pv_mod(jx-1,jy,jz)+sa_hole(jx-1,jy,jz)>eps) then
							nxg = nxg+1
						else
							v_val = 0
						end if
					end if
				else
					if (jx == 1) then
						v_val = 0
						col_val = sm_ind
					else
						col_val = bd_ind_map(spm_ind)
						if (pv_hole(jx-1,jy,jz)+sa_hole(jx-1,jy,jz)>eps) then
							nxg = nxg+1
						else
							v_val = 0
						end if
					end if
				end if
				csrColIndA(sc_ind) = col_val
				csrValA(sc_ind) = v_val

				!! x+1 !!
				sc_ind = sc_ind+1
				spm_ind = jx+1+Nx*(jy-1)/2+Nx*Ny*(jz-1)/4

				v_val = -dt*(1/dx**2)*vol_D(jx,jy,jz)
				if (pv_fuel(jx,jy,jz)+pv_mod(jx,jy,jz)+sa_hole(jx,jy,jz)>eps) then
					if (jx == Nx/2) then
						v_val = 0
						col_val = sm_ind
					else
						col_val = spm_ind
						if (pv_fuel(jx+1,jy,jz)+pv_mod(jx+1,jy,jz)+sa_hole(jx+1,jy,jz)>eps) then
							nxg = nxg+1
						else
							v_val = 0
						end if
					end if
				else
					if (jx == Nx/2) then
						v_val = 0
						col_val = sm_ind
					else
						col_val = bd_ind_map(spm_ind)
						if (pv_hole(jx+1,jy,jz)+sa_hole(jx+1,jy,jz)>eps) then
							nxg = nxg+1
						else
							v_val = 0
						end if
					end if
				end if
				csrColIndA(sc_ind) = col_val
				csrValA(sc_ind) = v_val


				!! y-1 !!
				sc_ind = sc_ind+1
				spm_ind = jx+Nx*(jy-2)/2+Nx*Ny*(jz-1)/4

				v_val = -dt*(1/dy**2)*vol_D(jx,jy,jz)
				if (pv_fuel(jx,jy,jz)+pv_mod(jx,jy,jz)+sa_hole(jx,jy,jz)>eps) then
					if (jy == 1) then
						v_val = 0
						col_val = sm_ind
					else
						col_val = spm_ind
						if (pv_fuel(jx,jy-1,jz)+pv_mod(jx,jy-1,jz)+sa_hole(jx,jy-1,jz)>eps) then
							nyg = nyg+1
						else
							v_val = 0
						end if
					end if
				else
					if (jy == 1) then
						v_val = 0
						col_val = sm_ind
					else
						col_val = bd_ind_map(spm_ind)
						if (pv_hole(jx,jy-1,jz)+sa_hole(jx,jy-1,jz)>eps) then
							nyg = nyg+1
						else
							v_val = 0
						end if
					end if
				end if
				csrColIndA(sc_ind) = col_val
				csrValA(sc_ind) = v_val

				!! y+1 !!
				sc_ind = sc_ind+1
				spm_ind = jx+Nx*jy/2+Nx*Ny*(jz-1)/4

				v_val = -dt*(1/dy**2)*vol_D(jx,jy,jz)
				if (pv_fuel(jx,jy,jz)+pv_mod(jx,jy,jz)+sa_hole(jx,jy,jz)>eps) then
					if (jy == Ny/2) then
						v_val = 0
						col_val = sm_ind
					else
						col_val = spm_ind
						if (pv_fuel(jx,jy+1,jz)+pv_mod(jx,jy+1,jz)+sa_hole(jx,jy+1,jz)>eps) then
							nyg = nyg+1
						else
							v_val = 0
						end if
					end if
				else
					if (jy == Ny/2) then
						v_val = 0
						col_val = sm_ind
					else
						col_val = bd_ind_map(spm_ind)
						if (pv_hole(jx,jy+1,jz)+sa_hole(jx,jy+1,jz)>eps) then
							nyg = nyg+1
						else
							v_val = 0
						end if
					end if
				end if
				csrColIndA(sc_ind) = col_val
				csrValA(sc_ind) = v_val


				!! z-1 !!
				sc_ind = sc_ind+1
				spm_ind = jx+Nx*(jy-1)/2+Nx*Ny*(jz-2)/4

				v_val = -dt*(1/dz**2)*vol_D(jx,jy,jz)
				if (pv_fuel(jx,jy,jz)+pv_mod(jx,jy,jz)+sa_hole(jx,jy,jz)>eps) then
					if (jz == 1) then
						v_val = 0
						col_val = sm_ind
					else
						col_val = spm_ind
						if (pv_fuel(jx,jy,jz-1)+pv_mod(jx,jy,jz-1)+sa_hole(jx,jy,jz-1)>eps) then
							nzg = nzg+1
						else
							v_val = 0
						end if
					end if
				else
					if (jz == 1) then
						v_val = 0
						col_val = sm_ind
					else
						col_val = bd_ind_map(spm_ind)
						if (pv_hole(jx,jy,jz-1)+sa_hole(jx,jy,jz-1)>eps) then
							nzg = nzg+1
						else
							v_val = 0
						end if
					end if
				end if
				csrColIndA(sc_ind) = col_val
				csrValA(sc_ind) = v_val

				!! z+1 !!
				sc_ind = sc_ind+1
				spm_ind = jx+Nx*(jy-1)/2+Nx*Ny*jz/4

				v_val = -dt*(1/dz**2)*vol_D(jx,jy,jz)
				if (pv_fuel(jx,jy,jz)+pv_mod(jx,jy,jz)+sa_hole(jx,jy,jz)>eps) then
					if (jz == Nz/2) then
						v_val = 0
						col_val = sm_ind
					else
						col_val = spm_ind
						if (pv_fuel(jx,jy,jz+1)+pv_mod(jx,jy,jz+1)+sa_hole(jx,jy,jz+1)>eps) then
							nzg = nzg+1
						else
							v_val = 0
						end if
					end if
				else
					if (jz == Nz/2) then
						v_val = 0
						col_val = sm_ind
					else
						col_val = bd_ind_map(spm_ind)
						if (pv_hole(jx,jy,jz+1)+sa_hole(jx,jy,jz+1)>eps) then
							nzg = nzg+1
						else
							v_val = 0
						end if
					end if
				end if
				csrColIndA(sc_ind) = col_val
				csrValA(sc_ind) = v_val

				if (sa_hole(jx,jy,jz)>eps) then
					!! Fuel to Cool Heat Transfer !!
					jb = jb+1
					sc_ind = sc_ind+1
					spm_ind = Nx*Ny*Nz/8+jb
					csrColIndA(sc_ind) = spm_ind
					csrValA(sc_ind) = HT_c*sa_hole(jx,jy,jz)/2
				end if

				v_val = dt*(nxg/dx**2+nyg/dy**2+nzg/dz**2)*vol_D(jx,jy,jz)
				if (pv_hole(jx,jy,jz)+sa_hole(jx,jy,jz)>eps) then
					if (sa_hole(jx,jy,jz)<eps) then
						v_val = v_val-v_coolz(jx,jy,jz)
						if (jz > 1) then
							spm_ind = bd_ind_map(jx+Nx*(jy-1)/2+Nx*Ny*(jz-2)/4)
							sc_ind = sc_ind+1
							csrColIndA(sc_ind) = spm_ind
							csrValA(sc_ind) = v_coolz(jx,jy,jz)
						else
							ft(sm_ind) = t0*v_coolz(jx,jy,jz)
						end if
					end if
				end if

				if (sa_hole(jx,jy,jz)>eps) then
					v_val = v_val-HT_c*sa_hole(jx,jy,jz)/2
				end if


				if (abs(v_val)<eps) then
					Dinv(sm_ind) = 1.0
				else
					Dinv(sm_ind) = -1.0/v_val
				end if

			end do
		end do
	end do

	do jb = 1,Nb
		nxg = 0
		nyg = 0
		nzg = 0
		jx = bd_indx(jb)
		jy = bd_indy(jb)
		jz = bd_indz(jb)

		!! x-1 !!
		sc_ind = sc_ind+1
		sm_ind = Nx*Ny*Nz/8+jb
		spm_ind = jx-1+Nx*(jy-1)/2+Nx*Ny*(jz-1)/4
		csrRowPtrA(sm_ind) = sc_ind

		v_val = -dt*(1/dx**2)*vol_D(jx,jy,jz)

		if (jx == 1) then
			v_val = 0
			col_val = sm_ind
		else
			col_val = bd_ind_map(spm_ind)
			if (pv_hole(jx-1,jy,jz)+sa_hole(jx-1,jy,jz)>eps) then
				nxg = nxg+1
			else
				v_val = 0
			end if
		end if
		csrColIndA(sc_ind) = col_val
		csrValA(sc_ind) = v_val


		!! x+1 !!
		sc_ind = sc_ind+1
		spm_ind = jx+1+Nx*(jy-1)/2+Nx*Ny*(jz-1)/4

		v_val = -dt*(1/dx**2)*vol_D(jx,jy,jz)

		if (jx == Nx/2) then
			v_val = 0
			col_val = sm_ind
		else
			col_val = bd_ind_map(spm_ind)
			if (pv_hole(jx+1,jy,jz)+sa_hole(jx+1,jy,jz)>eps) then
				nxg = nxg+1
			else
				v_val = 0
			end if
		end if
		csrColIndA(sc_ind) = col_val
		csrValA(sc_ind) = v_val

		!! y-1 !!
		sc_ind = sc_ind+1
		spm_ind = jx+Nx*(jy-2)/2+Nx*Ny*(jz-1)/4

		v_val = -dt*(1/dy**2)*vol_D(jx,jy,jz)

		if (jy == 1) then
			v_val = 0
			col_val = sm_ind
		else
			col_val = bd_ind_map(spm_ind)
			if (pv_hole(jx,jy-1,jz)+sa_hole(jx,jy-1,jz)>eps) then
				nyg = nyg+1
			else
				v_val = 0
			end if
		end if
		csrColIndA(sc_ind) = col_val
		csrValA(sc_ind) = v_val


		!! y+1 !!
		sc_ind = sc_ind+1
		spm_ind = jx+Nx*jy/2+Nx*Ny*(jz-1)/4

		v_val = -dt*(1/dy**2)*vol_D(jx,jy,jz)

		if (jy == Ny/2) then
			v_val = 0
			col_val = sm_ind
		else
			col_val = bd_ind_map(spm_ind)
			if (pv_hole(jx,jy+1,jz)+sa_hole(jx,jy+1,jz)>eps) then
				nyg = nyg+1
			else
				v_val = 0
			end if
		end if
		csrColIndA(sc_ind) = col_val
		csrValA(sc_ind) = v_val


		!! z-1 !!
		sc_ind = sc_ind+1
		spm_ind = jx+Nx*(jy-1)/2+Nx*Ny*(jz-2)/4

		v_val = -dt*(1/dz**2)*vol_D(jx,jy,jz)

		if (jz == 1) then
			v_val = 0
			col_val = sm_ind
		else
			col_val = bd_ind_map(spm_ind)
			if (pv_hole(jx,jy,jz-1)+sa_hole(jx,jy,jz-1)>eps) then
				nzg = nzg+1
			else
				v_val = 0
			end if
		end if
		csrColIndA(sc_ind) = col_val
		csrValA(sc_ind) = v_val


		!! z+1 !!
		sc_ind = sc_ind+1
		spm_ind = jx+Nx*(jy-1)/2+Nx*Ny*jz/4

		v_val = -dt*(1/dz**2)*vol_D(jx,jy,jz)

		if (jz == Nz/2) then
			v_val = 0
			col_val = sm_ind
		else
			col_val = bd_ind_map(spm_ind)
			if (pv_hole(jx,jy,jz+1)+sa_hole(jx,jy,jz+1)>eps) then
				nzg = nzg+1
			else
				v_val = 0
			end if
		end if
		csrColIndA(sc_ind) = col_val
		csrValA(sc_ind) = v_val

		!! Cool to Fuel Heat Transfer !!
		sc_ind = sc_ind+1
		spm_ind = jx+Nx*(jy-1)/2+Nx*Ny*(jz-1)/4
		csrColIndA(sc_ind) = spm_ind
		csrValA(sc_ind) = HT_c*sa_hole(jx,jy,jz)/2

		v_val = dt*(nxg/dx**2+nyg/dy**2+nzg/dz**2)*vol_D(jx,jy,jz)-HT_c*sa_hole(jx,jy,jz)/2
		v_val = v_val-v_coolz(jx,jy,jz)

		if (jz>1) then
			spm_ind = bd_ind_map(jx+Nx*(jy-1)/2+Nx*Ny*(jz-2)/4)
			sc_ind = sc_ind+1
			csrColIndA(sc_ind) = spm_ind
			csrValA(sc_ind) = v_coolz(jx,jy,jz)
		else
			ft(sm_ind) = t0*v_coolz(jx,jy,jz)
		end if

		if (abs(v_val)<eps) then
			Dinv(sm_ind) = 1.0
		else
			Dinv(sm_ind) = -1.0/v_val
		end if

	end do

	csrRowPtrA(Nx*Ny*Nz/8+Nb+1) = sc_ind
	do jz =1,Nz/2
		do jy =1,Ny/2
			do jx =1,Nx/2
				sm_ind = jx+Nx*(jy-1)/2+Nx*Ny*(jz-1)/4
				ft(sm_ind) = Dinv(sm_ind)*(ft(sm_ind)+dt*thermo_hs(jx,jy,jz))
			end do
		end do
	end do

	do jb = 1,Nb
		sm_ind = Nx*Ny*Nz/8+jb
		ft(sm_ind) = Dinv(sm_ind)*ft(sm_ind)
	end do

    ! initalize CUSPARSE and matrix descriptor

    beta = 0
    alpha = 1

    ierr = cusparseCreate(hmat)
    if ( ierr /= CUSPARSE_STATUS_SUCCESS) &
         write(*,*) 'cusparseCreate error: ',  ierr
    ierr = cusparseCreateMatDescr(descrA)
    ierr = cusparseSetMatType(descrA, &
         CUSPARSE_MATRIX_TYPE_GENERAL)
    ierr = cusparseSetMatIndexBase(descrA, &
         CUSPARSE_INDEX_BASE_ONE)
    ierr = cusparseSetStream(hmat, acc_get_cuda_stream(acc_async_sync))


	!$acc data copyin(ft,Dinv,csrValA,csrRowPtrA,csrColIndA), copyout(thermo_sol) create(t_sol,p_sol)

	!$acc host_data use_device(ft,Dinv,csrValA,csrRowPtrA,csrColIndA,thermo_sol,t_sol,p_sol)
	!$acc kernels
	thermo_sol = t0
	p_sol = thermo_sol
	!$acc end kernels

	do jit = 1,Nx*Ny*Nz/8

	    ierr = cusparseScsrmv(hmat, CUSPARSE_OPERATION_NON_TRANSPOSE,Nx*Ny*Nz/8+Nb, &
			Nx*Ny*Nz/8+Nb, 6*Nx*Ny*Nz/8+8*Nb+Nv, alpha, descrA, csrValA, csrRowPtrA, &
	         csrColIndA, thermo_sol, beta, t_sol)

		!$acc kernels
		thermo_sol = ft+Dinv*t_sol
		!$acc end kernels

		if (mod(jit,100)==0) then
			!$acc kernels
			cerr = maxval(abs(thermo_sol-p_sol))
			!$acc end kernels

			if (cerr<tol_t) then
				exit
			else
				!$acc kernels
				p_sol = thermo_sol
				!$acc end kernels
			end if
		endif

	end do

	!$acc end host_data
	!$acc end data

	temp_loss = 0
	do jz =1,Nz/2
		mes_max = 0
		mes_min = maxval(thermo_sol)
		do jy = 1,Ny/2
			do jx = 1,Nx/2
				if (pv_fuel(jx,jy,jz)+pv_mod(jx,jy,jz)>eps) then
					mes_min = min(mes_min,thermo_sol(jx+Nx*(jy-1)/2+Nx*Ny*(jz-1)/4))
					mes_max = max(mes_max,thermo_sol(jx+Nx*(jy-1)/2+Nx*Ny*(jz-1)/4))
				end if
			end do
		end do
		temp_loss = temp_loss+(mes_max-mes_min)/(Nz/2.0)
	end do

	deallocate(bd_indx,bd_indy,bd_indz)
	deallocate(csrRowPtrA, csrColIndA)
	deallocate(thermo_sol,csrValA)
	deallocate(Dinv,ft,t_sol,p_sol)


end subroutine
