# Supplementary material for: AI-based design of a nuclear reactor core
Source: Sci Rep. 2021 Oct 4;11:19646. doi: 10.1038/s41598-021-98037-1 (PMC8490470; doi:10.1038/s41598-021-98037-1)
Supplement: Supplementary file 1 — Supplementary Information. [file 41598_2021_98037_MOESM1_ESM.zip › code/readme.txt]

Workflow to complete one outer optimization loop, Figure 2, from the paper 'AI-Based Design of a Nuclear Reactor Core'.  

Input is upper and lower boundary of the parameters that explain reactor geometry (Prange), and number of surrogate model geometries to sample (Nsamp_core).

1. Run p90_sample_gen_nl.m in Matlab with input (Prange,Nsamp_core) to produce geometric design set P90_SUMMIT_nl.txt

2. Run FRP90_MPI_Search.f90 on Summit with input (P90_SUMMIT_nl.txt), output writer to file P90_out.txt

3. Run GP_opt.m in Matlab with input (Prange,P90_SUMMIT_nl.txt,P90_out.txt) to produce new Prange_next.


Note that Prange_next is smaller range than Prange.  Run steps 1-3 with Prange_next -> Prange, until desired convergence.

Note, high-fidelity information can be added to files (P90_SUMMIT_nl.txt,P90_out.txt) to improve GP_opt.m result.
